# Supplementary material for: A Systematic Review and Meta-Analysis on Contrast Sensitivity in Schizophrenia
Source: Schizophr Bull. 2024 Nov 22;51(5):1231–41. doi: 10.1093/schbul/sbae194 (PMC12414570; doi:10.1093/schbul/sbae194)
Supplement: sbae194_suppl_Supplementary_Material [file sbae194_suppl_supplementary_material.zip]

Archive with 9 entries (9 files):
- Supplementary Captions.docx
- sup_fig_1.pdf
- sup_fig_2.pdf
- sup_fig_3.pdf
- sup_fig_4.pdf
- sup_fig_5.pdf
- sup_fig_6.pdf
- sup_table_1.png
- sup_table_2.png
